# Supplementary material for: Anti-Inflammatory Polyketide Derivatives from the Sponge-Derived Fungus Pestalotiopsis sp. SWMU-WZ04-2
Source: Mar Drugs. 2022 Nov 13;20(11):711. doi: 10.3390/md20110711 (PMC9697532; doi:10.3390/md20110711)
Supplement: Supplementary file 1 [file marinedrugs-20-00711-s001.zip]

Archive with 1 entries (1 files):
- marinedrugs-1992808-supplementary.pdf
